# Supplementary material for: Constituents of the Stem Bark of Trichilia monadelpha (Thonn.) J. J. De Wilde (Meliaceae) and Their Antibacterial and Antiplasmodial Activities
Source: Metabolites. 2023 Feb 17;13(2):298. doi: 10.3390/metabo13020298 (PMC9966138; doi:10.3390/metabo13020298)
Supplement: Supplementary file 1 [file metabolites-13-00298-s001.zip]

Archive with 1 entries (1 files):
- metabolites-2158909-supplementary.pdf
